# Supplementary material for: Stereomicroscopic 3D-pattern profiling of murine and human intestinal inflammation reveals unique structural phenotypes
Source: Nat Commun. 2015 Jul 8;6:7577. doi: 10.1038/ncomms8577 (PMC4510646; doi:10.1038/ncomms8577)
Supplement: Supplementary Data 1 — Spreadsheet template for storage of 3D-SAMPgut data. This excel file is a template example of how to enter and store data for ulterior analysis (multivariable, multivariate, and meta-analysis) and plotting purposes. [file ncomms8577-s3.xls]

## Sheet: 3D-SMAP scoring sheet
Introduction: See Nature Communications manuscript and associated Protocol Exchange article (Rodriguez-Palacios. A., et al., 2015, see comment)	This is an expandable example template for storage of detailed information (for interlaboratory data base comparison/meta-analysis). Ensure calculations are corrrect											Colon	calculated colon decimal score	corrugation score (0-3) [cm by cm; leave cells empty if <10cm to identify cases]. Because the distal segments of colon/ileum are often the most affected site compared to proximad segments, we chose to order data sampling as cm 1. Because colitis leads to intestinal shortening, leave the empty cells for conditional average estimations												colon abnormal mucosa, % of area in each cm											colon severity (corrugation*abnormal) mucosa [EXCEL CALCULATES IT AUTOMATICALLY]
	euthan_date	study_name	contactperson	sm_examiner	mse_id	mse_strain	mse_age	mse_gender	cage_id	treatmt	sm_reportid	colonlegth_cm		corrug_1 (distal)	corrug_2	corrug_3	corrug_4	corrug_5	corrug_6	corrug_7	corrug_8	corrug_9	corrug_10 (prox)	corrug_sum	corrug_ave	c_abnmuc1	c_abnmuc2	c_abnmuc3	c_abnmuc4	c_abnmuc5	c_abnmuc6	c_abnmuc7	c_abnmuc8	c_abnmuc9	c_abnmuc10	c_abnmuc_ave	c_severity1	c_severity2	c_severity3	c_severity4	c_severity5	c_severity6	c_severity7	c_severity8	c_severity9	c_severity10	c_severity_sum	c_severity_ave	c_severe_distal (cm 1-3)
1	2014-09-25	3dss_dex_B6	alex_rod	examinername	#152	C57BL/6J	20	male	1	pbs	2014_53	8	18.1	0	0	0	0.5	1	0	0	0			1.5	0.1875	0	0	0	10	10	0	0	0			2.5	0	0	0	5	10	0	0	0	0	0	15	1.875	0
2	2014-09-25	3dss_dex_B6	alex_rod	examinername	#153	C57BL/6J	20	male	1	dex	2014_54	7	0	0	0	0	0	0	0	0	0			0	0	0	0	0	0	0	0	0	0			0	0	0	0	0	0	0	0	0	0	0	0	0	0
3	2014-09-25	3dss_dex_B6	alex_rod	examinername	#154	C57BL/6J	20	female	2	pbs	2014_55	9	108.1	0.5	0	1	1	1	0.5	1	0	0	0	5	0.5	10	0	20	30	30	5	10	0	0	0	10.5	5	0	20	30	30	2.5	10	0	0	0	97.5	10.8333	25
4																								0	#DIV/0!											#DIV/0!											0	#DIV/0!	0
5																								0	#DIV/0!											#DIV/0!											0	#DIV/0!	0
6																								0	#DIV/0!											#DIV/0!											0	#DIV/0!	0
7
8
9
10
[truncated: 65 more columns]
